# Supplementary material for: Sleep quality and associated factors among university students in Africa: a systematic review and meta-analysis study
Source: Front Psychiatry. 2024 Mar 11;15:1370757. doi: 10.3389/fpsyt.2024.1370757 (PMC10979362; doi:10.3389/fpsyt.2024.1370757)
Supplement: Supplementary file 3 [file Table_3.xlsx]

## Sheet: Sheet1
Authors	Study year	years of publication	Study design	Country	Tool used	Study population	Sample size	Poor sleep quality in %	Stan prevalence	log prevalence	Stan Log prevalence
Hauwanga 2020	Not reported	2020	cross-sectional	Kenya	Pittsburg Sleep Quality Index	General health science students	378	80	2.05738	4.38203	2.28856
Nyamute, 2021	2019	2021	cross-sectional	Kenya	Pittsburg Sleep Quality Index	Medicine	336	69.9	2.50237	4.24707	2.41203
Lemma et al., 2012	Not reported	2012	cross-sectional	Ethiopia	Pittsburg Sleep Quality Index	General university students	2551	55.8	0.98327	4.02177	2.63014
Seyoum et al., 2022	2021	2022	cross-sectional	Ethiopia	Pittsburg Sleep Quality Index	Medicine	224	57.6	3.30195	4.05352	2.59848
Zeru et al., 2020	2017	2020	cross-sectional	Ethiopia	Pittsburg Sleep Quality Index	General health science students	404	54.2	2.4788	3.99268	2.65941
Negussie et al., 2021	2019	2021	cross-sectional	Ethiopia	Pittsburg Sleep Quality Index	General health science students	365	60.8	2.55534	4.10759	2.54527
Thomas and Sisay, 2019	2017	2019	cross-sectional	Ethiopia	Pittsburg Sleep Quality Index	Medicine	372	37.2	2.50599	3.61631	3.061
Wondie et al., 2021	2019	2021	cross-sectional	Ethiopia	Pittsburg Sleep Quality Index	Medicine	576	62	2.02244	4.12713	2.52625
Akowuah et al., 2021	2020	2021	cross-sectional	Ghana	Pittsburgh Sleep Quality Index	General university students	362	62.43	2.54544	4.13405	2.51955
Lawson et al., 2019	2014-2015	2019	cross-sectional	Ghana	Pittsburgh Sleep Quality Index	Medicine	153	56.2	4.01106	4.02892	2.62299
Yeboah et al., 2022	2018-2019	2022	cross-sectional	Ghana	Pittsburgh Sleep Quality Index	General university students	340	54.1	2.7025	3.99083	2.66127
James et al., 2011	2010	2011	cross-sectional	Nigeria	Pittsburgh Sleep Quality Index	Medicine	255	32.5	2.93308	3.48124	3.21537
Seun-Fadipe and Mosaku, 2017	Not reported	2017	cross-sectional	Nigeria	Pittsburgh Sleep Quality Index	General university students	505	50.1	2.22497	3.91402	2.73982
Ogunsemi et al., 2018	Not reported	2018	cross-sectional	Nigeria	Pittsburgh Sleep Quality Index	General health science students	186	64	3.51953	4.15888	2.4956
Ahmadu et al., 2022	2019	2022	cross-sectional	Nigeria	Pittsburgh Sleep Quality Index	Medicine	181	53	3.70978	3.97029	2.68211
Awopeju et al., 2020	Not reported	2020	cross-sectional	Nigeria	Pittsburgh Sleep Quality Index	General university students	400	68	2.33238	4.21951	2.43789
Seun-Fadipe and Mosaku, 2017	Not reported	2017	cross-sectional	Nigeria	Pittsburgh Sleep Quality Index	General university students	317	49.5	2.80814	3.90197	2.75231
Zafar et al., 2020	Not reported	2020	cross-sectional	Sudan	Pittsburgh Sleep Quality Index	Medicine	199	82.5	2.69352	4.4128	2.26115
Mirghani et al., 2015	Not reported	2015	case–control	Sudan	Pittsburgh Sleep Quality Index	Medicine	140	67.9	3.94569	4.21804	2.43928
Abdelghyoum Mahgoub and Mustafa, 2022	2021	2022	cross-sectional	Sudan	Pittsburgh Sleep Quality Index	Medicine	273	62	2.93769	4.12713	2.52625
Mohamed and Moustafa, 2021	2018-2019	2021	cross-sectional	Egypt	Pittsburgh Sleep Quality Index	Medicine	150	58.7	4.02021	4.07244	2.57976
Elwasify et al., 2016	2015	2016	cross-sectional	Egypt	Pittsburgh Sleep Quality Index	Medicine	1182	53.3	1.45115	3.97594	2.67637
Dongolet al., 2022	2020	2022	cross-sectional	Egypt	Pittsburgh Sleep Quality Index	General university students	2474	79.3	0.814558	4.37324	2.29644
Elsheikh et al., 2023	2021-2022	2023	cross-sectional	Egypt	Pittsburgh Sleep Quality Index	Medicine	1184	63.1	1.40234	4.14472	2.50923
Ahmed Salama, 2017	2016-2017	2017	cross-sectional	Egypt	Pittsburgh Sleep Quality Index	Medicine	505	58.5	2.19258	4.06903	2.58313
Gassara et al., 2016	Not reported	2016	cross-sectional	Tunisia	Pittsburgh Sleep Quality Index	Medicine	74	63.5	5.59651	4.15104	2.50314
Maalej et al., 2018	2015-2016	2018	cross-sectional	Tunisia	Pittsburgh Sleep Quality Index	Medicine	184	80.4	2.92649	4.38701	2.2841
Amamou et al., 2022	2017-2018	2022	cross-sectional	Tunisia	Pittsburgh Sleep Quality Index	Medicine	202	47	3.51165	3.85015	2.80649
Saguem et al., 2022	2020	2022	cross-sectional	Tunisia	Pittsburgh Sleep Quality Index	Medicine	251	72.5	2.81837	4.28359	2.37809
Mvula et al., 2021	Not reported	2021	cross-sectional	Zambia	Pittsburgh Sleep Quality Index	General university students	212	79.2	2.78757	4.37198	2.29757
Mwape and Mulenga, 2019	2018	2019	cross-sectional	Zambia	Pittsburgh Sleep Quality Index	Medicine	157	59.6	3.91619	4.08766	2.56479
Hangouche et al., 2018	2017	2018	cross-sectional	Morocco	Pittsburgh Sleep Quality Index	Medicine	457	58.2	2.30723	4.06389	2.58821
Jniene et al., 2019	2018	2019	cross-sectiona	Morocco	Pittsburgh Sleep Quality Index	Medicine	286	35.3	2.8259	3.56388	3.12028
Nsengimana et al., 2023	2021	2023	cross-sectiona	Rwanda	Pittsburgh Sleep Quality Index	Medicine	290	80	2.34888	4.38203	2.28856
El Sahly et al., 2020	2019	2020	cross-sectiona	Libya	Pittsburgh Sleep Quality Index	Medicine	150	76.67	3.45322	4.33951	2.32688

## Sheet: Sheet2
Authors	Years of publication	Region	Sanple size	Poor sleep quality in %	Associated factors	OR	LCI	UCI	Log OR	Log LCI	Log UCI	Stan Log OR
Wondie et al	2021	Ethiopia	576	62	Stressed	2.04	1.26	3.31	0.71295	0.231112	1.19695	0.246387
Hauwanga	2020	Kenya	378	80	Stressed	3.15	1.43	6.91	1.1474	0.357674	1.93297	0.401861
Seun-Fadipe and Mosaku	2017	Nigeria	317	49.5	Stressed	3.1	1.12	8.92	1.1314	0.113329	2.1883	0.529328
Wondie et al	2021	Ethiopia	576	62	Poor sleep hygiene	3.01	1.75	5.18	1.10194	0.559616	1.64481	0.276834
Hauwanga	2020	Kenya	378	80	Poor sleep hygiene	1.08	1.03	1.14	0.076961	0.0295588	0.131028	0.0258851
Lemma et al	2012	Ethiopia	2551	55.8	Second year	2.91	2.1	4.02	1.06815	0.741937	1.39128	0.165649
Zafar et al	2020	Sudan	199	82.5	Second year	4.1	1.28	13.09	1.41099	0.24686	2.57185	0.593109
Seyoum et al	2022	Ethiopia	224	57.6	Second year	5.05	1.67	15.25	1.61939	0.512824	2.72458	0.564223
Elsheikh et al	2023	Egypt	1184	63.1	Use of ectronic device at bed time	3.569	1.798	7.082	1.27229	0.586675	1.95756	0.349715
Negussie et al	2021	Ethiopia	365	60.8	Use of ectronic device at bed time	5.26	1.78	15.52	1.66013	0.576613	2.74213	0.552428
Zeru et al	2020	Ethiopia	404	54.2	Use of ectronic device at bed time	3.9	1.33	11.64	1.36098	0.285179	2.45445	0.553385
James et al	2011	Nigeria	255	32.5	Chronic illness	5.1	1.53	17.11	1.62924	0.425268	2.83966	0.615917
Negussie et al	2021	Ethiopia	365	60.8	Chronic illness	1.91	1.01	3.58	0.647103	0.00995033	1.27536	0.322809
